# Supplementary material for: Fatal poisoning of Old Polish ducks with Amanita muscaria
Source: BMC Vet Res. 2026 Apr 11;22:301. doi: 10.1186/s12917-026-05461-4 (PMC13195819; doi:10.1186/s12917-026-05461-4)
Supplement: Supplementary file 5 — Supplementary Material 5: Table S5. Parameters of IBA, MUS and IS molecules monitored by the MRM method. [file 12917_2026_5461_MOESM5_ESM.xlsx]

## Sheet: Arkusz1
	Table S5. Parameters of all the molecules monitored by the MRM method
	Compound	Precursor ion Q1 (m/z)	Product ion Q2 (m/z)	CE (V)		Retention time (min)
					CXP (V)
	IBA 1	159.00	113.00	15	11	1.070
	IBA 2	159.00	142.00	15	11	1.070
	IBA 3	159.00	42.00	29	10	1.070
	Tyr-13C9 1	192.00	174.00	13	22	1.770
	Tyr-13C9 2	192.00	145.00	20	20	1.770
	MUS 1	115.00	98.00	17	32	1.100
	MUS 2	115.00	86.00	18	11	1.100
	MUS 3	115.00	68.00	30	20	1.100
