# Supplementary material for: Fatal poisoning of Old Polish ducks with Amanita muscaria
Source: BMC Vet Res. 2026 Apr 11;22:301. doi: 10.1186/s12917-026-05461-4 (PMC13195819; doi:10.1186/s12917-026-05461-4)
Supplement: Supplementary file 6 — Supplementary Material 6: Table S6. Parameters of dansylated molecules monitored by the MRM method. [file 12917_2026_5461_MOESM6_ESM.xlsx]

## Sheet: Arkusz1
	Table S6. Parameters of dansylated molecules monitored by the MRM method
	Compound	Precursor ion Q1 (m/z)	Product ion Q2 (m/z)	CE (V)		Retention time (min)
					CXP (V)
	IBA-2DNS 1	625.200	391.100	35	11	5.730
	IBA-2DNS 2	625.200	346.100	35	11	5.730
	Tyr-13C9-2DNS 1	658.100	424.000	37	22	7.280
	Tyr-13C9-2DNS 2	658.100	378.101	37	20	7.280
	MUS-2DNS 1	581.100	347.000	31	32	8.440
	MUS-2DNS 2	581.100	234.100	26	11	8.440
	MUS-2DNS 3	581.100	170.000	37	20	8.440
